# Supplementary material for: Identification and Characterization of SQUAMOSA Promoter Binding Protein-like Transcription Factor Family Members in Zanthoxylum bungeanum and Their Expression Profiles in Response to Abiotic Stresses
Source: Plants (Basel). 2025 Feb 8;14(4):520. doi: 10.3390/plants14040520 (PMC11859874; doi:10.3390/plants14040520)
Supplement: Supplementary file 1 [file plants-14-00520-s001.zip]

Archive with 2 entries (2 files):
- Supporting Information.pdf
- Table S1-S6-20250208.xlsx
