# Supplementary material for: Identification and Characterization of SQUAMOSA Promoter Binding Protein-like Transcription Factor Family Members in Zanthoxylum bungeanum and Their Expression Profiles in Response to Abiotic Stresses
Source: Plants (Basel). 2025 Feb 8;14(4):520. doi: 10.3390/plants14040520 (PMC11859874; doi:10.3390/plants14040520)
Supplement: Supplementary file 1 [file plants-14-00520-s001.zip › Table S1-S6-20250208.xlsx]

## Sheet: Table S1
Table S1. Gene names and locus information for the SPL proteins in Zb
Gene name	Gene locus ID	Chromosome
ZbSPL01	EVM0023995.1	CHR3
ZbSPL02	EVM0046014.1	CHR3
ZbSPL03	EVM0056430.1	CHR3
ZbSPL04	EVM0018243.4	CHR3
ZbSPL05	EVM0084746.4	CHR3
ZbSPL06	EVM0044332.1	CHR4
ZbSPL07	EVM0043484.1	CHR4
ZbSPL08	EVM0031590.1	CHR8
ZbSPL09	EVM0038710.2	CHR8
ZbSPL10	EVM0054815.1	CHR10
ZbSPL11	EVM0096969.1	CHR10
ZbSPL12	EVM0033174.2	CHR12
ZbSPL13	EVM0076939.1	CHR14
ZbSPL14	EVM0087295.1	CHR15
ZbSPL15	EVM0016012.1	CHR16
ZbSPL16	EVM0043171.1	CHR17
ZbSPL17	EVM0061423.1	CHR18
ZbSPL18	EVM0038753.1	CHR17
ZbSPL19	EVM0086873.1	CHR17
ZbSPL20	EVM0092832.1	CHR17
ZbSPL21	EVM0028076.2	CHR17
ZbSPL22	EVM0093611.1	CHR18
ZbSPL23	EVM0050639.1	CHR18
ZbSPL24	EVM0081471.1	CHR18
ZbSPL25	EVM0050034.1	CHR18
ZbSPL26	EVM0060757.1	CHR18
ZbSPL27	EVM0096689.1	CHR20
ZbSPL28	EVM0027592.1	CHR20
ZbSPL29	EVM0001382.1	CHR21
ZbSPL30	EVM0039803.1	CHR22
ZbSPL31	EVM0017746.1	CHR26
ZbSPL32	EVM0078538.1	CHR26
ZbSPL33	EVM0033128.1	CHR28
ZbSPL34	EVM0059637.1	CHR28
ZbSPL35	EVM0079671.1	CHR28
ZbSPL36	EVM0023303.1	CHR30
ZbSPL37	EVM0018548.1	CHR30
ZbSPL38	EVM0039068.4	CHR30
ZbSPL39	EVM0068889.1	CHR32
ZbSPL40	EVM0040711.1	CHR32
ZbSPL41	EVM0077496.1	CHR32
ZbSPL42	EVM0080876.1	CHR32
ZbSPL43	EVM0078663.1	CHR32
ZbSPL44	EVM0095790.1	CHR33
ZbSPL45	EVM0023696.3	CHR33
ZbSPL46	EVM0021375.1	CHR36
ZbSPL47	EVM0084330.1	CHR38
ZbSPL48	EVM0070508.1	CHR38
ZbSPL49	EVM0044610.1	CHR40
ZbSPL50	EVM0024765.1	CHR40
ZbSPL51	EVM0090649.1	CHR41
ZbSPL52	EVM0031046.1	CHR41
ZbSPL53	EVM0096516.1	CHR41
ZbSPL54	EVM0081423.1	CHR41
ZbSPL55	EVM0077222.1	CHR41
ZbSPL56	EVM0034621.2	CHR41
ZbSPL57	EVM0001595.1	CHR43
ZbSPL58	EVM0043902.2	CHR44
ZbSPL59	EVM0034414.1	CHR44
ZbSPL60	EVM0021770.1	CHR49
ZbSPL61	EVM0003513.1	CHR49
ZbSPL62	EVM0094217.1	CHR57
ZbSPL63	EVM0066233.1	CHR57
ZbSPL64	EVM0030512.1	CHR57
ZbSPL65	EVM0070000.1	CHR57
ZbSPL66	EVM0008906.1	CHR58
ZbSPL67	EVM0069349.1	CHR59
ZbSPL68	EVM0089031.1	CHR59
ZbSPL69	EVM0052616.1	CHR61
ZbSPL70	EVM0072705.1	CHR61
ZbSPL71	EVM0053822.1	CHE64
ZbSPL72	EVM0069503.1	CHR64
ZbSPL73	EVM0019977.1	chr1

## Sheet: Table S2
Table S2.Analysis of physical and chemical properties and prediction of cell localization in Zb
Gene name	Gene ID	Number of Amino Acid(aa)	Molecular Weight(Da)	theoretical pI	Instability Index	Aliphaitic index	Grand Average of Hydropathicity	Subcellular location
ZbSPL01	EVM0023995.1	935	103827	6.01	48.64	86.33	-0.308	plas
ZbSPL02	EVM0046014.1	987	109619	5.74	46.93	86.04	-0.32	plas
ZbSPL03	EVM0056430.1	310	34748.1	8.64	63.51	46.68	-0.855	nucl
ZbSPL04	EVM0018243.4	359	40460.3	9.18	48.38	66.6	-0.499	nucl
ZbSPL05	EVM0084746.4	369	41855	9.11	49.88	69.3	-0.485	nucl
ZbSPL06	EVM0044332.1	987	109185	5.99	50.7	81.9	-0.36	nucl
ZbSPL07	EVM0043484.1	987	109002	5.91	51.07	82.4	-0.334	nucl
ZbSPL08	EVM0031590.1	553	60888.9	8.27	50	66.94	-0.563	nucl
ZbSPL09	EVM0038710.2	554	60957.1	8.51	49.52	67.71	-0.541	nucl
ZbSPL10	EVM0054815.1	1039	115486	7.88	55.63	81.68	-0.42	nucl
ZbSPL11	EVM0096969.1	1039	115345	7.51	56.94	81.87	-0.413	nucl
ZbSPL12	EVM0033174.2	796	89969.9	6.47	53.02	80.53	-0.371	nucl
ZbSPL13	EVM0076939.1	379	41445.3	8.78	55.59	65.62	-0.576	nucl
ZbSPL14	EVM0087295.1	487	53611.8	8.46	53.29	55.13	-0.673	nucl
ZbSPL15	EVM0016012.1	483	53166.3	8.27	51.61	55.59	-0.668	nucl
ZbSPL16	EVM0043171.1	512	57749.8	6.63	51.58	66.62	-0.624	nucl
ZbSPL17	EVM0061423.1	513	57639.6	6.5	51.35	67.43	-0.621	nucl
ZbSPL18	EVM0038753.1	786	88036.4	5.54	52.51	84.57	-0.281	nucl
ZbSPL19	EVM0086873.1	1038	115238	7.72	50.65	84.02	-0.326	nucl
ZbSPL20	EVM0092832.1	1038	115408	8.04	51.62	84.77	-0.331	nucl
ZbSPL21	EVM0028076.2	786	88106.5	5.54	51.45	85.06	-0.267	nucl
ZbSPL22	EVM0093611.1	285	32730.9	8.82	50.17	52.07	-1.015	nucl
ZbSPL23	EVM0050639.1	327	37180	8.88	54.21	53.46	-0.856	nucl
ZbSPL24	EVM0081471.1	321	36378.9	8.6	54.41	50.5	-0.902	nucl
ZbSPL25	EVM0050034.1	927	103787	6.24	47.65	86.76	-0.318	plas
ZbSPL26	EVM0060757.1	987	109684	5.91	53.15	82	-0.396	nucl
ZbSPL27	EVM0096689.1	552	60010.4	6.98	50.05	65.89	-0.536	nucl
ZbSPL28	EVM0027592.1	487	53581.8	8.25	53.65	56.74	-0.665	nucl
ZbSPL29	EVM0001382.1	1051	116171	8.51	56.04	76.45	-0.43	nucl
ZbSPL30	EVM0039803.1	473	51992.5	7.28	57.77	50.78	-0.773	nucl
ZbSPL31	EVM0017746.1	1062	117855	8.52	56.38	73.93	-0.466	nucl
ZbSPL32	EVM0078538.1	1022	113133	8.54	54.47	75	-0.453	nucl
ZbSPL33	EVM0033128.1	473	51828.6	8.04	52.25	55.07	-0.632	nucl
ZbSPL34	EVM0059637.1	473	51859.7	7.2	50.66	56.51	-0.64	nucl
ZbSPL35	EVM0079671.1	328	35762.3	7.19	54.96	52.96	-0.626	nucl
ZbSPL36	EVM0023303.1	193	21433	9.63	60.12	46.99	-1.205	nucl
ZbSPL37	EVM0018548.1	193	21363.9	9.56	60.12	46.99	-1.185	nucl
ZbSPL38	EVM0039068.4	199	21821.3	9.4	57.73	45.58	-1.17	nucl
ZbSPL39	EVM0068889.1	183	20891.5	8.81	75.55	52.68	-1.155	nucl
ZbSPL40	EVM0040711.1	184	21120.8	8.72	76.35	55.05	-1.148	nucl
ZbSPL41	EVM0077496.1	1035	114911	7.33	55.19	83.98	-0.374	nucl
ZbSPL42	EVM0080876.1	1035	115044	7.34	55.23	83.79	-0.379	nucl
ZbSPL43	EVM0078663.1	1035	115067	7.32	54.63	84.08	-0.377	nucl
ZbSPL44	EVM0095790.1	385	41835.6	8.73	54.9	63.82	-0.596	nucl
ZbSPL45	EVM0023696.3	385	41930.8	8.84	56.68	63.58	-0.602	nucl
ZbSPL46	EVM0021375.1	533	59851.4	8.37	46.14	66.4	-0.659	nucl
ZbSPL47	EVM0084330.1	126	14493	7.65	73.6	41.11	-1.321	nucl
ZbSPL48	EVM0070508.1	126	14464.9	7.65	72.54	41.11	-1.321	nucl
ZbSPL49	EVM0044610.1	195	21897.1	9.93	75.16	64.1	-0.575	nucl
ZbSPL50	EVM0024765.1	199	22371.6	9.89	78.31	62.31	-0.626	nucl
ZbSPL51	EVM0090649.1	296	33801	8.46	47.96	52.47	-0.992	nucl
ZbSPL52	EVM0031046.1	404	44988.6	7.72	57.41	64.01	-0.756	nucl
ZbSPL53	EVM0096516.1	402	44846.5	7.72	57.58	63.36	-0.76	nucl
ZbSPL54	EVM0081423.1	329	36960.4	8.77	53.56	46.63	-0.929	nucl
ZbSPL55	EVM0077222.1	399	44474	7.71	56.22	63.33	-0.765	nucl
ZbSPL56	EVM0034621.2	332	37314.7	8.76	53.61	46.2	-0.945	nucl
ZbSPL57	EVM0001595.1	1038	115161	7.3	48.75	85.05	-0.327	nucl
ZbSPL58	EVM0043902.2	1062	117872	7.88	56.59	74.82	-0.472	nucl
ZbSPL59	EVM0034414.1	2084	230749	8.23	55.53	75.93	-0.452	nucl
ZbSPL60	EVM0021770.1	142	16279.3	8.84	85.37	54.15	-1.111	nucl
ZbSPL61	EVM0003513.1	142	16265.3	8.84	84.84	53.45	-1.113	nucl
ZbSPL62	EVM0094217.1	373	39924.3	9	57.61	50.94	-0.643	nucl
ZbSPL63	EVM0066233.1	375	40081.5	8.94	58.16	51.44	-0.632	nucl
ZbSPL64	EVM0030512.1	372	39787.3	9	57.74	52.66	-0.634	nucl
ZbSPL65	EVM0070000.1	271	28812.2	9.3	52.44	59.3	-0.566	nucl
ZbSPL66	EVM0008906.1	480	52714.3	7.03	57.11	50.04	-0.781	nucl
ZbSPL67	EVM0069349.1	316	34675.6	9.06	67.08	59.59	-0.638	nucl
ZbSPL68	EVM0089031.1	316	34845.8	8.96	67.86	59.59	-0.639	nucl
ZbSPL69	EVM0052616.1	533	59850.3	7.88	46.92	66.02	-0.663	nucl
ZbSPL70	EVM0072705.1	385	43889.5	7.21	53.87	66.78	-0.586	nucl
ZbSPL71	EVM0053822.1	556	60523.1	7	52.29	67.16	-0.517	nucl
ZbSPL72	EVM0069503.1	556	60507.1	7	51.82	67.34	-0.512	nucl
ZbSPL73	EVM0019977.1	1044	115355	8.66	56.83	76.31	-0.43	nucl

## Sheet: Table S3
Table S3. Ka/Ks ratio of ZbSPL genes in clades I-VIII.
Gene 1	Gene 2	Ka	Ks	Ka/Ks	Duplication Type
ZbSPL03	ZbSPL05	0.0980486	0.207461	0.472612	segmental
ZbSPL03	ZbSPL54	0.0617741	0.250113	0.246985	segmental
ZbSPL03	ZbSPL56	0.0672317	0.267675	0.251169	segmental
ZbSPL03	ZbSPL51	0.0811262	0.331904	0.244426	segmental
ZbSPL04	ZbSPL05	0.0093748	0.030535	0.307018	segmental
ZbSPL04	ZbSPL56	0.115553	0.397971	0.290355	segmental
ZbSPL04	ZbSPL54	0.111459	0.36879	0.30223	segmental
ZbSPL04	ZbSPL51	0.0766972	0.267872	0.28632	segmental
ZbSPL05	ZbSPL56	0.121344	0.375162	0.323444	segmental
ZbSPL10	ZbSPL19	0.0724532	0.242114	0.299253	segmental
ZbSPL10	ZbSPL20	0.0720527	0.239444	0.300917	segmental
ZbSPL10	ZbSPL41	0.0747716	0.231201	0.323404	segmental
ZbSPL10	ZbSPL43	0.0761535	0.233164	0.32661	segmental
ZbSPL10	ZbSPL57	0.0724875	0.247521	0.292854	segmental
ZbSPL11	ZbSPL41	0.074541	0.236035	0.315804	segmental
ZbSPL11	ZbSPL43	0.0759226	0.238011	0.318988	segmental
ZbSPL11	ZbSPL57	0.0724875	0.255382	0.283839	segmental
ZbSPL13	ZbSPL44	0.0834866	0.169494	0.492563	segmental
ZbSPL13	ZbSPL45	0.0758465	0.169494	0.447487	segmental
ZbSPL13	ZbSPL68	0.0843668	0.19176	0.439962	segmental
ZbSPL14	ZbSPL33	0.0907301	0.210198	0.431641	segmental
ZbSPL15	ZbSPL28	0.0117747	0.0180596	0.651993	segmental
ZbSPL15	ZbSPL30	0.0808325	0.18288	0.441999	segmental
ZbSPL15	ZbSPL34	0.0924624	0.225552	0.409938	segmental
ZbSPL15	ZbSPL33	0.0930624	0.218658	0.425606	segmental
ZbSPL16	ZbSPL17	0.00841406	0.0178138	0.472334	segmental
ZbSPL16	ZbSPL27	0.445825	1.19759	0.372267	segmental
ZbSPL16	ZbSPL71	0.442309	1.07751	0.410494	segmental
ZbSPL17	ZbSPL27	0.444332	1.14577	0.387804	segmental
ZbSPL17	ZbSPL69	0.0933308	0.117619	0.793499	segmental
ZbSPL17	ZbSPL71	0.442265	1.03597	0.42691	segmental
ZbSPL18	ZbSPL21	0.00494643	0.0113531	0.43569	segmental
ZbSPL19	ZbSPL20	0.00627794	0.0070291	0.893135	segmental
ZbSPL19	ZbSPL43	0.0755355	0.233258	0.323828	segmental
ZbSPL19	ZbSPL41	0.0732315	0.225559	0.324666	segmental
ZbSPL19	ZbSPL57	0.0138771	0.0256466	0.541091	segmental
ZbSPL20	ZbSPL41	0.0737517	0.222983	0.330751	segmental
ZbSPL20	ZbSPL43	0.076059	0.230635	0.329781	segmental
ZbSPL20	ZbSPL57	0.0134632	0.0241355	0.557816	segmental
ZbSPL22	ZbSPL24	0.0215675	0.0324736	0.664155	segmental
ZbSPL22	ZbSPL04	0.0832282	0.330176	0.252072	segmental
ZbSPL22	ZbSPL05	0.0869551	0.333245	0.260934	segmental
ZbSPL22	ZbSPL03	0.111081	0.37719	0.294496	segmental
ZbSPL22	ZbSPL51	0.0770013	0.280413	0.2746	segmental
ZbSPL22	ZbSPL56	0.118069	0.323922	0.364499	segmental
ZbSPL22	ZbSPL54	0.0980376	0.310075	0.316174	segmental
ZbSPL23	ZbSPL24	0.0143105	0.0298318	0.479705	segmental
ZbSPL23	ZbSPL05	0.141854	0.405459	0.34986	segmental
ZbSPL23	ZbSPL04	0.13658	0.397122	0.343925	segmental
ZbSPL23	ZbSPL03	0.0809734	0.318615	0.254142	segmental
ZbSPL23	ZbSPL54	0.106311	0.32964	0.322507	segmental
ZbSPL23	ZbSPL56	0.10945	0.329487	0.332183	segmental
ZbSPL23	ZbSPL51	0.125268	0.332404	0.376854	segmental
ZbSPL24	ZbSPL04	0.141056	0.418613	0.336961	segmental
ZbSPL24	ZbSPL03	0.075828	0.315896	0.240041	segmental
ZbSPL24	ZbSPL51	0.128702	0.349617	0.368123	segmental
ZbSPL24	ZbSPL54	0.0948748	0.324565	0.292314	segmental
ZbSPL24	ZbSPL56	0.0980294	0.32441	0.302178	segmental
ZbSPL25	ZbSPL43	0.274282	1.44734	0.189508	segmental
ZbSPL25	ZbSPL06	0.0829304	0.236974	0.349955	segmental
ZbSPL26	ZbSPL07	0.072528	0.226384	0.320376	segmental
ZbSPL26	ZbSPL06	0.070635	0.223998	0.315337	segmental
ZbSPL27	ZbSPL71	0.00551365	0.0158841	0.347117	segmental
ZbSPL28	ZbSPL30	0.0824539	0.188205	0.438106	segmental
ZbSPL28	ZbSPL33	0.0944581	0.232337	0.406557	segmental
ZbSPL28	ZbSPL34	0.093857	0.23937	0.3921	segmental
ZbSPL29	ZbSPL31	0.0723109	0.192336	0.375962	segmental
ZbSPL29	ZbSPL59	0.0820514	0.171664	0.477976	segmental
ZbSPL29	ZbSPL73	0.0012455	0.00696384	0.178853	segmental
ZbSPL30	ZbSPL33	0.0997927	0.217631	0.458541	segmental
ZbSPL30	ZbSPL34	0.0993611	0.223904	0.443767	segmental
ZbSPL30	ZbSPL66	0.00728493	0.00956951	0.761264	segmental
ZbSPL31	ZbSPL32	0.00595917	0.0142726	0.417526	segmental
ZbSPL31	ZbSPL58	0.0608365	0.182441	0.333458	segmental
ZbSPL31	ZbSPL59	0.0655012	0.177331	0.369373	segmental
ZbSPL31	ZbSPL73	0.0732772	0.194815	0.376138	segmental
ZbSPL32	ZbSPL58	0.0647751	0.179109	0.361652	segmental
ZbSPL32	ZbSPL59	0.0634152	0.169851	0.373357	segmental
ZbSPL32	ZbSPL73	0.0761235	0.191823	0.396843	segmental
ZbSPL36	ZbSPL37	0.00218103	NaN	NaN	segmental
ZbSPL36	ZbSPL40	0.403997	1.4166	0.285187	segmental
ZbSPL37	ZbSPL38	0.00437	0.0517447	0.0844533	segmental
ZbSPL37	ZbSPL39	0.396178	1.49572	0.264874	segmental
ZbSPL37	ZbSPL47	0.335686	2.05275	0.163529	segmental
ZbSPL37	ZbSPL48	0.322041	2.39588	0.134414	segmental
ZbSPL38	ZbSPL40	0.429991	1.61254	0.266654	segmental
ZbSPL39	ZbSPL60	0.054178	0.373643	0.145	segmental
ZbSPL40	ZbSPL48	0.256067	1.71774	0.149072	segmental
ZbSPL40	ZbSPL60	0.0575362	0.337438	0.170509	segmental
ZbSPL41	ZbSPL43	0.00628298	0.0113922	0.551517	segmental
ZbSPL43	ZbSPL57	0.0755715	0.246422	0.306675	segmental
ZbSPL44	ZbSPL45	0.00909016	0.0149864	0.606559	segmental
ZbSPL44	ZbSPL68	0.0603702	0.215855	0.27968	segmental
ZbSPL45	ZbSPL67	0.0573825	0.204038	0.281235	segmental
ZbSPL45	ZbSPL68	0.0573619	0.2043	0.280773	segmental
ZbSPL47	ZbSPL48	0.00666301	0.0266103	0.250392	segmental
ZbSPL47	ZbSPL60	0.236005	1.16699	0.202233	segmental
ZbSPL48	ZbSPL60	0.245461	1.25706	0.195266	segmental
ZbSPL49	ZbSPL50	0.00435969	0.016184	0.269382	segmental
ZbSPL51	ZbSPL56	0.0443143	0.0712664	0.621812	segmental
ZbSPL51	ZbSPL54	0.0336159	0.055153	0.609502	segmental
ZbSPL52	ZbSPL55	0.00760256	0.0455404	0.166941	segmental
ZbSPL52	ZbSPL53	0.00107604	0.0110703	0.0972005	segmental
ZbSPL62	ZbSPL63	0.0023571	0.0303263	0.0777247	segmental
ZbSPL62	ZbSPL64	0.00354681	0.0382492	0.0927288	segmental
ZbSPL67	ZbSPL68	0.0152872	0.0229639	0.665704	segmental
ZbSPL69	ZbSPL70	0.0412759	0.0565896	0.729391	tandem
ZbSPL71	ZbSPL08	0.113499	0.215981	0.525504	segmental
ZbSPL71	ZbSPL72	0.00156006	NaN	NaN	tandem

## Sheet: Table S4
Table S4. Sequence features of AtSPLs in At
Name	Gene ID	Sequence
AtSPL1	At2g47070	MEARIDEGGEAQQFYGSVGKRSVEWDLNDWKWDGDLFLATQTTRGRQFFPLGNSSNSSSSCSDEGNDKKRRAVAIQGDTNGALTLNLNGESDGLFPAKKTKSGAVCQVENCEADLSKVKDYHRRHKVCEMHSKATSATVGGILQRFCQQCSRFHLLQEFDEGKRSCRRRLAGHNKRRRKTNPEPGANGNPSDDHSSNYLLITLLKILSNMHNHTGDQDLMSHLLKSLVSHAGEQLGKNLVELLLQGGGSQGSLNIGNSALLGIEQAPQEELKQFSARQDGTATENRSEKQVKMNDFDLNDIYIDSDDTDVERSPPPTNPATSSLDYPSWIHQSSPPQTSRNSDSASDQSPSSSSEDAQMRTGRIVFKLFGKEPNEFPIVLRGQILDWLSHSPTDMESYI…
AtSPL2	At5g43270	MECNAKPPFQWELENLISFGTSTAEVPRKLKPMEWEIDGFDCTSLYSSSFAYAGSSGSDIAHAFSKSSKSTSISSSSAEVRTHNFTSETGESLPGEFAKGIDTSPSLELSFGSGDPVLGLKLGKRTYFEDFWEVENAKGLGLPVTLASSSVSPVKKSKSIPQRLQTPHCQVEGCNLDLSSAKDYHRKHRICENHSKFPKVVVSGVERRFCQQCSRFHCLSEFDEKKRSCRRRLSDHNARRRKPNPGRTYDGKPQVDFVWNRFALIHPRSEEKFIWPSSKHVPSRVLMPQPAKTEISDTEHNRFGLLDPKTKTARAELFSKEKVTISSHMGASQDLDGALSLLSNSTTWVSSSDQPRRFTLDHHPSSNLQPVAHRSAAQLNSVSGYWQPDPPAVEGPTAL…
AtSPL3	At2g33810	MSMRRSKAEGKRSLRELSEEEEEEEETEDEDTFEEEEALEKKQKGKATSSSGVCQVESCTADMSKAKQYHKRHKVCQFHAKAPHVRISGLHQRFCQQCSRFHALSEFDEAKRSCRRRLAGHNERRRKSTTD
AtSPL4	At1g53160	MEGKRSQGQGYMKKKSYLVEEDMETDTDEEEEVGRDRVRGSRGSINRGGSLRLCQVDRCTADMKEAKLYHRRHKVCEVHAKASSVFLSGLNQRFCQQCSRFHDLQEFDEAKRSCRRRLAGHNERRRKSSGESTYGEGSGRRGINGQVVMQNQERSRVEMTLPMPNSSFKRPQIR
AtSPL5	At3g15270	MEGQRTQRRGYLKDKATVSNLVEEEMENGMDGEEEDGGDEDKRKKVMERVRGPSTDRVPSRLCQVDRCTVNLTEAKQYYRRHRVCEVHAKASAATVAGVRQRFCQQCSRFHELPEFDEAKRSCRRRLAGHNERRRKISGDSFGEGSGRRGFSGQLIQTQERNRVDRKLPMTNSSFKRPQIR
AtSPL6	At1g69170	MDSWSYGRSVFMSNETLLPCDTFAKNRRFEQRLSNNDDVLISDMAGNSNGFSAVSITKVVPEEEDEENISSSSKFSSQELNRIDFKLRSFLDLGNDDDDTSSRGFALPSKKSRASNLCSQNPLCQVYGCSKDLSSSKDYHKRHRVCEAHSKTSVVIVNGLEQRFCQQCSRFHFLSEFDDGKRSCRRRLAGHNERRRKPAFYFLPGKRHKLLRTSQDVVGNKFLENSSLVLPESFPGSLLYRVIDEDDHRTSRLVSFKDEPTCSMFPTNEQNSSRTYESKPAIYSTEVSSIWDLHETAASRSTRALSLLSAQSQQHLSKFPNTTFSITQPNQNLNHSSSTDYHQMEQPLWIDPGKTNSAGSSSCKGKGTSTVDLLQLSSHLQRIEQQRNYTGDVKQEYNE…
AtSPL7	At5g18830.3	MSSLSQSPPPPEMDIQPPALVNDDPSTYSSALWDWGDLLDFAADERLLVDQIHFPPVLSPPLPPLIPTQTPAESELDPSPEESGSGSDRVRKRDPRLICSNFIEGMLPCSCPELDQKLEDAELPKKKRVRGGSGVARCQVPDCEADISELKGYHKRHRVCLRCATASFVVLDGENKRYCQQCGKFHLLPDFDEGKRSCRRKLERHNNRRKRKPVDKGGVAAEQQQVLSQNDNSVIDVEDGKDITCSSDQRAEEEPSLIFEDRHITTQGSVPFTRSINADNFVSVTGSGEAQPDEGMNDTKFERSPSNGDNKSAYSTVCPTGRISFKLYDWNPAEFPRRLRHQIFQWLANMPVELEGYIRPGCTILTVFIAMPEIMWAKLSKDPVAYLDEFILKPGKMLF…
AtSPL8	At1g02065	MLDYEWDNPSSIVLSGDERNPDSDPTRSSFSFFDPISHYNNDHRHITISPPLLSSFSNQQQQHHLTLYGQTNSNNQFLHHHHHHHSLYGSTTTTTPYGASDPIYHPHSSAPPASLFSYDQTGPGSGSGSSYNFLIPKTEVDFTSNRIGLNLGGRTYFSAADDDFVSRLYRRSRPGESGMANSLSTPRCQAEGCNADLSHAKHYHRRHKVCEFHSKASTVVAAGLSQRFCQQCSRFHLLSEFDNGKRSCRKRLADHNRRRRKCHQSASATQDTGTGKTTPKSPNDSGVKASSSPSSNAPPTISLECFRQRQFQTTASSSTSASSSSNSMFFSSG
AtSPL9	At2g42200	MEMGSNSGPGHGPGQAESGGSSTESSSFSGGLMFGQKIYFEDGGGGSGSSSSGGRSNRRVRGGGSGQSGQIPRCQVEGCGMDLTNAKGYYSRHRVCGVHSKTPKVTVAGIEQRFCQQCSRFHQLPEFDLEKRSCRRRLAGHNERRRKPQPASLSVLASRYGRIAPSLYENGDAGMNGSFLGNQEIGWPSSRTLDTRVMRRPVSSPSWQINPMNVFSQGSVGGGGTSFSSPEIMDTKLESYKGIGDSNCALSLLSNPHQPHDNNNNNNNNNNNNNNTWRASSGFGPMTVTMAQPPPAPSQHQYLNPPWVFKDNDNDMSPVLNLGRYTEPDNCQISSGTAMGEFELSDHHHQSRRQYMEDENTRAYDSSSHHTNWSL
AtSPL10	At1g27370	MDCNMVSSFPWDWENLIMSNQSKTENEKKQQSTEWEFEKGEGIESIVPDFLGFEKVSSGSATSFWHTAVSKSSQSTSINSSSPEDKRCNLASQSSPGDSSSNIDFLQVKPSTALEVPIASAESDLCLKLGKRTYSEEFWGRNNNDLSAVSMNLLTPSVVARKKTKSCGQSMQVPRCQIDGCELDLSSSKDYHRKHRVCETHSKCPKVVVSGLERRFCQQCSRFHAVSEFDEKKRSCRKRLSHHNARRRKPQGVFPLNSERVFDRRQHTSMLWNGLSLNTRSEEKYTWGTTYETKPTQMESGFTLSFQRGNGSEDQLFTGSTLSFSAFQTSGGFSAGKSNIQLPDKGVGECSGGLHESHDFYSALSLLSTTSDSQGIKHTPVAEPPPIFGTFPSHFI
AtSPL11	At1g27360	MDCNMVSSSQWDWEHLIMSNPSRTEDDSKQLPTEWEIEKGEGIESIVPHFSGLERVSSGSATSFWHTAVSKSSQSTSINSSSPEAKRCKLASESSPGDSCSNIDFVQVKAPTALEVSVASAESDLCLKLGKRTYSEEYWGRNNNEISAVSMKLLTPSVVAGKSKLCGQSMPVPRCQIDGCELDLSSAKGYHRKHKVCEKHSKCPKVSVSGLERRFCQQCSRFHAVSEFDEKKRSCRKRLSHHNARRRKPQGVFSMNPERVYDRRQHTNMLWNGVSLNARSEEMYEWGNNTYDTKPRQTEKSFTLSFQRGNGSEDQLVASSSRMFSTSQTSGGFPAGKSKFQLHGEDVGEYSGVLHESQDIHRALSLLSTSSDPLAQPHVQPFSLLCSYDVVPK
AtSPL12	At3g60030	MEARIEGEVEGHSLEYGFSGKRSVEWDLNDWKWNGDLFVATQLNHGSSNSSSTCSDEGNVEIMERRRIEMEKKKKRRAVTVVAMEEDNLKDDDAHRLTLNLGGNNIEGNGVKKTKLGGGIPSRAICCQVDNCGADLSKVKDYHRRHKVCEIHSKATTALVGGIMQRFCQQCSRFHVLEEFDEGKRSCRRRLAGHNKRRRKANPDTIGNGTSMSDDQTSNYMLITLLKILSNIHSNQSDQTGDQDLLSHLLKSLVSQAGEHIGRNLVGLLQGGGGLQASQNIGNLSALLSLEQAPREDIKHHSVSETPWQEVYANSAQERVAPDRSEKQVKVNDFDLNDIYIDSDDTTDIERSSPPPTNPATSSLDYHQDSRQSSPPQTSRRNSDSASDQSPSSSSGDAQ…
AtSPL13A	At5g50570	MDWNFKLSSGYLSGFDQEPDLSPMDGSISFGGSSQSKADFSFDLKLGRNIGNSSSVFGDTEQVISLSKWKDSALAKPEGSRSSSSKRTRGNGVGTNQMPICLVDGCDSDFSNCREYHKRHKVCDVHSKTPVVTINGHKQRFCQQCSRFHALEEFDEGKRSCRKRLDGHNRRRRKPQPEHIGRPANFFTGFQGSKLLEFSGGSHVFPTTSVLNPSWGNSLVSVAVAANGSSYGQSQSYVVGSSPAKTGIMFPISSSPNSTRSIAKQFPFLQEEESSRTASLCERMTSCIHDSDCALSLLSSSSSSVPHLLQPPLSLSQEAVETVFYGSGLFENASAVSDGSVISGNEAVRLPQTFPFHWE
AtSPL13B	At5g50670	MDWNFKLSSGYLSGFDQEPDLSPMDGSISFGGSSQSKADFSFDLKLGRNIGNSSSVFGDTEQVISLSKWKDSALAKPEGSRSSSSKRTRGNGVGTNQMPICLVDGCDSDFSNCREYHKRHKVCDVHSKTPVVTINGHKQRFCQQCSRFHALEEFDEGKRSCRKRLDGHNRRRRKPQPEHIGRPANFFTGFQGSKLLEFSGGSHVFPTTSVLNPSWGNSLVSVAVAANGSSYGQSQSYVVGSSPAKTGIMFPISSSPNSTRSIAKQFPFLQEEESSRTASLCERMTSCIHDSDCALSLLSSSSSSVPHLLQPPLSLSQEAVETVFYGSGLFENASAVSDGSVISGNEAVRLPQTFPFHWE
AtSPL14	At1g20980	MDEVGAQVAAPMFIHQSLGRKRDLYYPMSNRLVQSQPQRRDEWNSKMWDWDSRRFEAKPVDVEVQEFDLTLRNRSGEERGLDLNLGSGLTAVEETTTTTQNVRPNKKVRSGSPGGNYPMCQVDNCTEDLSHAKDYHRRHKVCEVHSKATKALVGKQMQRFCQQCSRFHLLSEFDEGKRSCRRRLAGHNRRRRKTTQPEEVASGVVVPGNHDTTNNTANANMDLMALLTALACAQGKNAVKPPVGSPAVPDREQLLQILNKINALPLPMDLVSKLNNIGSLARKNMDHPTVNPQNDMNGASPSTMDLLAVLSTTLGSSSPDALAILSQGGFGNKDSEKTKLSSYENGVTTNLEKRTFGFSSVGGERSSSSNQSPSQDSDSRGQDTRSSLSLQLFTSSPED…
AtSPL15	At3g57920	MELLMCSGQAESGGSSSTESSSLSGGLRFGQKIYFEDGSGSRSKNRVNTVRKSSTTARCQVEGCRMDLSNVKAYYSRHKVCCIHSKSSKVIVSGLHQRFCQQCSRFHQLSEFDLEKRSCRRRLACHNERRRKPQPTTALFTSHYSRIAPSLYGNPNAAMIKSVLGDPTAWSTARSVMQRPGPWQINPVRETHPHMNVLSHGSSSFTTCPEMINNNSTDSSCALSLLSNSYPIHQQQLQTPTNTWRPSSGFDSMISFSDKVTMAQPPPISTHQPPISTHQQYLSQTWEVIAGEKSNSHYMSPVSQISEPADFQISNGTTMGGFELYLHQQVLKQYMEPENTRAYDSSPQHFNWSL
AtSPL16	At1g76580	MGEVGPQVAAPISVHHPMGKKRDLYVQPHWLVSSQLPKDDWQMNRWKWDGQRFEAIELQGESLQLSNKKGLDLNLPCGFNDVEGTPVDLTRPSKKVRSGSPGSGGGGGGNYPKCQVDNCKEDLSIAKDYHRRHKVCEVHSKATKALVGKQMQRFCQQCSRFHLLSEFDEGKRSCRRRLDGHNRRRRKTQPDAITSQVVALENRDNTSNNTNMDVMALLTALVCAQGRNEATTNGSPGVPQREQLLQILNKIKALPLPMNLTSKLNNIGILARKNPEQPSPMNPQNSMNGASSPSTMDLLAALSASLGSSAPEAIAFLSQGGFGNKESNDRTKLTSSDHSATTSLEKKTLEFPSFGGGERTSSTNHSPSQYSDSRGQDTRSSLSLQLFTSSPEEESRPKV…
Supplementary Table S4. Sequence features of OsSPLs in Os
Name	Gene id	Sequence
OsSPL1	Os01g18850	MSSGLKKKGLEWDLNDWRWDSNLFLATPSNASPSKCSRRELGRAEGEIDFGVVDKRRRVSPEDDDGEECINAATTNGDDGQISGQRGRSSEDEMPRQGTCSSSGPCCQVDGCTVNLSSARDYNKRHKVCEVHTKSGVVRIKNVEHRFCQQCSRFHFLQEFDEGKKSCRSRLAQHNRRRRKVQVQAGVDVNSLHENHSLSNTLLLLLKQLSGLDSSGPSEQINGPNYLTNLVKNLAALAGTQRNQDMLKNANSAAIASHTGNYVAKGNSLHDSRPHIPVGTESTAEEPTVERRVQNFDLNDAYVEGDENRTDKIVFKLFGKEPNDFPSDLRAQILSWLSNCPSDIESYIRPGCIILTIYMRLPNWMWDKLAADPAHWIQKLISLSTDTLWRTGWMYARVQ…
OsSPL2	Os01g69830	MDWDAKMPSWDLGTVVGPSGGGGGGGGGGGALDLKLGAPTSWKTTTTVSAASAAPAAVAPPPPPPASSSSSAAAAGKRARAGQGQQAAVPACSVEGCAADLSKCVRDYHRRHKVCEAHSKTAVVTVAGQQQRFCQQCSRFHLLGEFDEEKRSCRKRLDGHNKRRRKPQPDPLNPGNLFANHHGAARFTSYPQIFSTAASMSPQETKWPANVVKTEAADVFQEPYYHALHLNGAGAAAAASIFHHGGNKARKHHFPFLTADHGGGAAAASPLFGCQPFTITPSSESRSSSSSRHSNGKMFAHDGGLDNCALSLLSDNPTPTAQITIPQPLFAGGGQYGGGGGGDVSLTGLSYVRMAGKDTSILAKSATTTATTATTPTTTSAQLQYHGYYHHHVSADQGS…
OsSPL3	Os02g04680	MGSFGMDWNQKSSVLWDWENMPPIGNSANENPKNVMLAESKLAGVGVDIGHESGHSSGGTFSSSSEIGYGSSKSSISASIDSPSKVGNTIELNFASAEEHDKNMDKGKSKVDDTGTSRSPVVAANRVEPLIGLKLGKRTYFEDVCGGQNVKSSPSGVSVATPSPGLAKKVKVAQQNTQNPHCQVEGCNVDLSSAKPYHRKHRVCEPHSKTLKVIVAGLERRFCQQCSRFHGLAEFDQKKRSCRRRLHDHNARRRKPQPEAISLSSSRLSTLLYGADARQQASFLFGQAPYGQMGSCASSWDNPVPGGFKFTATKAPWSRPTIAAGVDGTHVSNQQASGNVLPHGAHHSFDGLMAFKETNAKVLNQGMEASAVASGSARGPDFEHALSLLSIDSVGAANL…
OsSPL4	Os02g07780	MDWMPPPKPTSPRSPPLLWDWADAAVPGSSSGEVSAAAAAAAAHPGRRRKEKRGRAEEGGGGGGEVRCQVEGCGVELVGVKDYHRKHRVCEAHSKFPRVVVAGQERRFCQQCSRFHALSEFDQKKRSCRRRLYDHNARRRKPQTDVFSYASARPPSSLLFDDNRQISFVWNKAPLSHVRPFAISPWESSSEVGTTDGHIYLDKSHISKSLPAFNTDIDELLPMKGMIFQRCKFS
OsSPL5	Os02g08070	MMSSRLNAGAMAVPAAAVAADVVDFGYAAPMPPPYVGFDPAGMGGERQLFQHGGACHGLYDGGLDFSAAAAFQEAATLGVGLPGGNLLQSLAPPAAAAATPSSLQMPMMMSLPGLPATAADVYPFGGGGFVKREDGPVLDVVGGGGGGRIGLNLGRRTYFSPADVLAVDRLLLRSRLGGMGMEMGMGMGVLGLGLAAAAHHHQPPRCQAEGCKADLSAAKHYHRRHKVCDFHAKAAAVLAAGKQQRFCQQCSRFHVLAEFDEAKRSCRKRLTEHNRRRRKPTAGGQSSKDSPPPPPSKKGTDASIASSYTSCDHHKAAASTTTASGVSCLQELADHHDVGGGHQAAMAAAPPPTLSLAALPPQEEDDEDEDGGLGNVLMMQQHHQRRRLQHDGDGDDDV…
OsSPL6	Os03g61760	MEAARVGAQSRHLYGGGLGEPDMDRRDKRLFGWDLNDWRWDSDRFVATPVPAAEASGLALNSSPSSSEEAGAASVRNVNARGDSDKRKRVVVIDDDDVEDDELVENGGGSLSLRIGGDAVAHGAGVGGGADEEDRNGKKIRVQGGSPSGPACQVEGCTADLTGVRDYHRRHKVCEMHAKATTAVVGNTVQRFCQQCSRFHPLQEFDEGKRSCRRRLAGHNRRRRKTRPEVAVGGSAFTEDKISSYLLLGLLGVCANLNADNAEHLRGQELISGLLRNLGAVAKSLDPKELCKLLEACQSMQDGSNAGTSETANALVNTAVAEAAGPSNSKMPFVNGDQCGLASSSVVPVQSKSPTVATPDPPACKFKDFDLNDTYGGMEGFEDGYEGSPTPAFKTTDSP…
OsSPL7	Os04g46580	MEGNGCGGSGATPRGVVGMHWAPVVTSPPSPQPPFLPPAPCRPDVQMQQQGGLTCLKLGKRPCFWGGDGAGQVAQGSGGGGGGGGGGSADQGKRKEKAATAVPVVPRCQVEGCDITLQGVKEYHRRHKVCEVHAKAPRVVVHGTEQRFCQQCSRFHVLAEFDDAKKSCRRRLAGHNERRRRSNASEAMARGSAHPHGMPVLGHGFPPYGLPTSSAGALSLLSSARATGPWLMPTPDISARSSAALDELIAENRAALLSWQFFSDRQPPPAGRPTGRSPGSETAGGWHAHLQARPPPPGAGGQHENQSGHVTLDLMQATTAAGGSGAPFRPVPARPPKEGGDAGCTSDAWTPSPMEGARVV
OsSPL8	Os04g56170	MMNVPSAAAASSCDDFGYNATPPPPPSLLPIMDQDGGGGSIQRDHHQHHNHQQLGYNLEPSSLALLPPSNAAAAAAHHATIAHASPHDLLQFYPTSHYLAAAGGAGGGGNPYSHFTAAAAAGSTFQSYYQQPPQDAPEYYFPTLVSSAEENMASFAATQLGLNLGYRTYFPPRGGYTYGHHPPRCQAEGCKADLSSAKRYHRRHKVCEHHSKAPVVVTAGGLHQRFCQQCSRFHLLDEFDDAKKSCRKRLADHNRRRRKSKPSDGEHSGEKRRAQANKSAATKDKAGSSSKNAGIGDGFETQLLGGAHMSKDQDQAMDLGEVVKEAVDPKGKASMQQQQQQAHHGIHQQSHQQHGFPFPSSSGSCLFPQSQGAVSSTDTSNIAQVQEPSLAFHQQHHQH…
OsSPL9	Os05g33810	MDAPGGGGGGGGGGGGVDAGEPVWDWGNLLDFAVHDDDSLVLPWGDDSIGIEADPAEAALLPPAPSPQPAEAEAEAAGPASLPSSMQAEGSKRRVRKRDPRLVCPNYLAGRVPCACPEIDEMAAALEVEDVATELLAGARKKPKGAGRGSGAAVGGSGGGASRGTPAEMKCQVPGCEADIRELKGYHRRHRVCLRCAHAAAVMLDGVQKRYCQQCGKFHILLDFDEDKRSCRRKLERHNKRRRRKPDSKGILEKDIDDQLDFSADGSGDGELREENIDVTTSETLETVLSNKVLDRETPVGSDDVLSSPTCAQPSLQIDQSKSLVTFAASVEACLGTKQENTKLTNSPVHDTKSTYSSSCPTGRVSFKLYDWNPAEFPRRLRHQIFEWLSSMPVELEGY…
OsSPL10	Os06g44860	MMSGRMNAAGDESPFPFGAMQAPGPGAYVGFDHGAAAVAAAAAAAQRAGMLQHHHHHMYDGLDFAAAMQFGGGQDAPPHPQLLALPPSMAAPPPPPMPMPLQMPMTMPMPGDVYPALGIVKREGGGGGQDAAAGRIGLNLGRRTYFSPGDMLAVDRLLMRSRLGGVFGLGFGGAHHQPPRCQAEGCKADLSGAKHYHRRHKVCEYHAKASVVAASGKQQRFCQQCSRFHVLTEFDEAKRSCRKRLAEHNRRRRKPAAAATTAVAAAKDAAAAPVAAGKKPSGGAATSYTGDNKNVVSMSAAKSPISSNTSVISCLPEQGKHAAAAARPTALTLGGAPPHESSAPQIGAMLHHHHHHQQDHMQVSSLVHINGGGGGGSNNILSCSSVCSSALPSTATNGE…
OsSPL11	Os06g45310	MECNPVSSTTSSSLLWDWDATASAEPPPPPGKRGGRDSSSASASAKRGRSAAAAGDAAAVAAEAPRCQVEGCGLELGGYKEYYRKHRVCEPHTKCLRVVVAGQDRRFCQQCSRFHAPSEFDQEKRSCRRRLSDHNARRRKPQTDVFAFGSGTLPRSLFDDRQQISFAWDNNAPLNHANTTSSSSWTSDLQLSQVMDISKRSRKAGADSANIRLSNALPTLCHDTNELLPIKGADASETASKLDGALDVQRALSLLSASSRGLTDPGHQTSSIIQFTNSNQNSTLPSVPSEGNSNVPFWVDGQHQAVEPQVFQFTMDTGNTVFPDLERIKPSYESSMFGLNQIH
OsSPL12	Os06g49010	MASFGMNWNQKSPVFWDWENPAPFGPNTMENPKSIPHPEPRGVVVAAANHGSTNSSGGTFTSSSELANGSSKSSLSASFDSSSKLGNSLEFRFASVKGHGKNMCKDGEAGRVEDSGTSPAVAVSHGEPVIGLKLGKRTYFENVCGGQNVKSSSAASGVTCPSTVVKKMKVSQQSTQSSYCQVEGCKVDLSSAREYHRKHKVCEAHSKAPKVIVSGLERRFCQQCSRFHGLAEFDQKKKSCRRRLSDHNARRRKPQQEAISFGSSRLATMFYDARQQTDIYFGQSPFGQVRSNAISSCDNLGGFKFTEAKLPWMKPMKTIGLEDLNFSTLQMPGNVVSHTVHHHDFDGLIPFKGNTPKVLNQGVDPACAVVSSNSNGAPDLRRALSLLSSDSWGPADVQA…
OsSPL13	Os07g32170	MDRKDKARKNFSSSSSSSAASMAALAAAAAAGDGGAALPSPMEEDKKPRLVASSLAPVAGGGGGGSSSSAAVAAGASSSSSSSSVAAAARRGAGRAGGGAPSGGGGGPRCQVERCGVDLSEAGRYNRRHKVCQTHSKEPVVLVAGLRQRFCQQCSRFHELTEFDDAKRSCRRRLAGHNERRRKSAADTAHGENCRHADQDAGRSHQGTGNPPFQIR
OsSPL14	Os08g39890	MEMASGGGAAAAAGGGVGGSGGGGGGGDEHRQLHGLKFGKKIYFEDAAAAAGGGGTGSGSGSASAAPPSSSSKAAGGGRGGGGKNKGKGVAAAAPPPPPPPPRCQVEGCGADLSGIKNYYCRHKVCFMHSKAPRVVVAGLEQRFCQQCSRFHLLPEFDQGKRSCRRRLAGHNERRRRPQTPLASRYGRLAASVGEHRRFRSFTLDFSYPRVPSSVRNAWPAIQPGDRISGGIQWHRNVAPHGHSSAVAGYGANTYSGQGSSSSGPPVFAGPNLPPGGCLAGVGAATDSSCALSLLSTQPWDTTTHSAAASHNQAAAMSTTTSFDGNPVAPSAMAGSYMAPSPWTGSRGHEGGGRSVAHQLPHEVSLDEVHPGPSHHAHFSGELELALQGNGPAPAPRID…
OsSPL15	Os08g40260	MQREVGPQVAPPMFLHQIQPLPPHATAAKKRGNPWPAAAVAAAEAKGGGNWNPRMWDWDSRALTAKPSSDALRVNAGLSHHQQQQQQSPPAAAKAAEALRQGGGGSGGLNLQLGLREDAATPMDVSPAATTVSSSPSPPASSAPAQEPVVRPSKRVRSGSPGSASGGGGGGGGGGNSGGGGGSYPMCQVDDCRADLTNAKDYHRRHKVCEIHGKTTKALVGNQMQRFCQQCSRFHPLSEFDEGKRSCRRRLAGHNRRRRKTQPTDVASQLLLPGNQENAANRTQDIVNLITVIARLQGSNVGKLPSIPPIPDKDNLVQIISKINSINNGNSASKSPPSEAVDLNASHSQQQDSVQRTTNGFEKQTNGLDKQTNGFDKQADGFDKQAVPSTMDLLAVLST…
OsSPL16	Os08g41940	MEWDLKMPPAASWELADELENSGGGGVPAAVSSSSAAVGGGVNAGGGGRQECSVDLKLGGLGEFGGGGAQPRVAVAGEPAKGKGPAAAATGAAAAASSAPAKRPRGAAAAGQQQCPSCAVDGCKEDLSKCRDYHRRHKVCEAHSKTPLVVVSGREMRFCQQCSRFHLLQEFDEAKRSCRKRLDGHNRRRRKPQPDPMNSASYLASQQGARFSPFATPRPEASWTGMIKTEESPYYTHHQIPLGISSRQQHFVGSTSDGGRRFPFLQEGEISFGTGAGAGGVPMDQAAAAAAASVCQPLLKTVAPPPPPHGGGGSGGGKMFSDGGLTQVLDSDCALSLLSAPANSTAIDVGGGRVVVQPTEHIPMAQPLISGLQFGGGGGSSAWFAARPHHQAATGAAAT…
OsSPL17	Os09g0491532	MATGGSGGGGGGGGGGDDVHGLKFGKKIYFEQDAAASASAAAVESSSTSSGGGGKKGKGVAAAAAPPPPLPPRCQVEGCGVDLSGVKPYYCRHKVCYMHAKEPIVVVAGLEQRFCQQCSRFHQLPEFDQEKKSCRRRLAGHNERRRKPTPGPLSSRYGRLAASFHEEPGRSRSFVVDFSYPRVPSSVRDAWPAIQPSDRMSGSIQWQGGHELHPHRSAVAGYSDHHAFSSHGGSAAGAPMLHHPAFELTSGGCLAGVATDSSCALSLLSTQPWDTTQSTSSHNRSPPMSSTASAFGGGNNPVSPSVMASNYMAASPGWNSSSRGHDGARNVHLPPPHGVVLNEVPPGSVHHGHFSGELELALQGGAPSNRPEAEHGSGSGAFSHSTNAMNWSL
OsSPL18	Os09g0507100	MDWDLKMPVSWDLAELEHNAVPNMAAAASAAEPGIAAVAASRGAPGRPECSVDLKLGGLGEFGAADALKEPAAAAKAPVSSAAAAASVAKVPPSTSTLKRPRGGGGGGGGQCPSCAVDGCKADLSKHRDYHRRHKVCEPHSKTPVVVVSGREMRFCQQCSRFHLLGEFDEAKRSCRKRLDGHNRRRRKPQADSMSSGSFMTSQQVLYSNVGTRFASFTPPRPEPSWPGIIKSEETPYYSHHHHPHPVMTSRQPHFVGSPSSATTAAFSPKEGRRFPFLHEGDQISFGGGGGAAAAATLEISVCQTTVVAPPPPESSSSNKMFSSDGLTTATTTTTTAHHHHHHHQVLDSDCALSLLSSPANSSSVDVSRMVQPSPAAAAGAEHHHHHQIPMAQPLVPNL…
Supplementary Table S4. Sequence features of CrSPLs in Cr
Name	Gene id	Sequence
CrSPL1	Ciclev10009879	MDNDMEEEEGGVDCYADDERKKKATGRRAAPAGTSSPCCMVEKCGTDLTDARRYHRRHKVCETHSKAPVVIVAGLRQRFCQQCSRFHELYEFDETKRSCRRRLAGHNERRRKSTAETTGEGSSCRGVGPQ
CrSPL2	Ciclev10017104	MEASRAEGKRSLKEDDQEEEEDDEDSGGGIAGEEDKIKKKGKRGSSSAGAGGATTCVSCQVENCGADMTDAKKYHRRHKVCDFHAKAPVVRVEGLAQRFCQQCSRFHELSEFDDTKRSCRRRLAGHNERRRKSSADYHGEGSN
CrSPL3	Ciclev10016841	MDAKRKNKMVKVLKKEEATAAFVDSDDDDDGGEYDLCPQEEGDDNRNSGSKKKKGSSGGSGLRSCQVDKCAADLSDAKQYHRRHKVCEVHAKAQVVLMGGMRQRFCQQCSRFHELSEFDETKRSCRRRLAGHNERRRKNAAESNGEGSSCKGTGTGTQLKDLVCGKLDDKGRIKISIQENATCKHFQIR*
CrSPL4	Ciclev10031834	MDWNLKPAWDFTEFEQEAIPNVDAVDESSSRTKGNFSVDLKLGQVNSSAEDSLNKCKEPGASKMESPSPSGSFKRARAANNGSQTASCLVDGCDSDLSNCRDYHRRHKVCELHSKTPQVLICGQKQRFCQQCSRFHCLEEFDEGKRSCRKRLDGHNRRRRKPQPDQLSRTGTFLSNYQGASLLPFSSSHMYPSATVVKPTWTGVVNTEADARCYNEHHRLNLPDERNLFFRSPSSSYKTGKQFTFLQGDNPTFNSQTSSEASVSQPLLGTANLSDRSGASHNVFHDRSTTQDSDCALSLLSSPTTQTSGISLSQMMPPSSMPLVRSLGTSLHNHSVEPMESVLVSSDQDDNVHCPGVFHLGYDGSAASDTPQTIPFHWE
CrSPL5	Ciclev10032171	MESSPSGSSKRARVPGNGTQIPSCLVDGCTADLGKCRDYHRRHKVCELHSKTPKVTIHGREQRFCQQCSRFHSLEEFDEGKRSCRKRLDGHNRRRRKPQPDSLSLNSGRFLSNPQGTKFIPFGSPELFSTSAAPPVWSGIVKAKTDEMLHNNHLQLDFTNGNLFCGSSSHDDKEGKQFPFLEGAATSALPRASSVCQPLLTANSSLGNCGSSSQKVFCNRLNRVVHSSRALSLLSSPQPQTRGVGLNHTAQTDSKLIPPAQSLITSLNYSRLGMVVQPSNASLHDPDTFEIGPARDESSTSGTHQSLSFSWE
CrSPL6	Ciclev10031391	MSSMMEWNGKTPLQWDWENLIMFNATAAENPRKTRQIEWEIDGDGGIDSTSFFSSGGGDGSGGSISDMGLASLSKSSKSASNNSSSMGETKTSKFRLEASDDVLEDFDLKKEFAKAEPTGGSPTLEASVGSGEPLLGLKLGKRMYFEDISAGGNGKNSSFPAVCGSYSTSAKRSRSNPQTTQAALCQVEGCGLDLSSAKDYHRKHRVCENHSKSPKVIVGGLERRFCQQCSRFHGLSEFDEKKRSCRRRLSDHNARRRKSQPEAVRLNPARLSSSLYDGKQQMTLVWNSVPFVHKNPTETFTWEGTCVSKSTQTKGYASKSAKGEGTDVLLQLHGNQPPNSVPARRDDSNGLLLSKAKVTMAEVLDQGPEESMISFDLGATQDCHSALSLLSKTSWGIC…
CrSPL7	Ciclev10019546	MEPWSYGSEGKGAVANDRISPADSSSRSKGYLMGWELNTSCHNMLVSHREAPGNQSFGEFGFQEVVGKRLTKDNPIKDVLSSKNHFMNPNMPTPTTSFGEDESTSKRSSSVVDSNSTLDSSLIDLNLGRFVDQRDSHTSKFSHGTPKFSSSKSSAAPKRVRLSGISSHTAYCQVYGCNKDLSSSKDYHKRHKVCEAHSKAAKVIVNEIEQRFCQQCSRFHFLDEFDDGKRSCRKRLAGHNERRRKPQVGVHPGRTAKLLRSHEAFAGCKFQGTTLPMSSFICPDKLPGGIFYPEKCRTNDWCKCVKVEDMNDYNVVSATSISKGNLHPKSFFPQYDFQKVVPPFHGNEVKAATESIFSATSARYPQDLGGPKSVSSPLFRDISLGSEEFSIFDTPSTIQ…
CrSPL8	Ciclev10031270	MESWIYGSEGKGILYSDEVDSSVDPFTRSRKTLMAWESKPSYNFDINKLFSDSDDVENMEFMDLCFTDLTRKPCHSNSSLGTPNGEVGSDTNERLTTTPCMVTSNSFCGAESGSKISSSCMKSISQDSALIDLKLGRLVDGRDKQCGKLFKERSVASSAHPSLMAKKVRTTSSCSQTPLCQVYGCNKDLSSSKDYHKRHKVCDVHSKTPKVIVNGNEQRFCQQCSRFHLLAEFDDSKRSCRRRLAGHNERRRKPQFNIHSDRSHKLLQLYQDMHHAGSELPWTSLQNGTSFVYPDMLPGGILFPERYEPVKHIKFSERPPYSPQLAVPNTNEQLLTKSSLYQGSKKQHRLAIPLDTALTFQDSSGISHSSGALSLLSAQSQSMPNHLSGIPMARPLISQ…
CrSPL9	Ciclev10020532	MEIGGNIFIREDTGNSNNNNSNNLAWENMWALNNHSRFDLGNSSSLYATAEITSTTHTSEGNAAHALMFPHGQSLYAGDGSNLHPDPHLMCLKLGKRHYFEDATATSIGDRGFSMVKKGKPYYTFASAGGGGVGPSSSSPVLVTSTATVPRCQVEGCHVPLINAKDYHRRHKVCEVHSKAPKVKVLGLEQRFCQQCSRFHVVSEFDDSKRSCRRRLAGHNERRRKSSHESLSRNSSQVNELMTGRFPFPSPTGRALSLLSSKAESWVSSSDLSSRCSAALRELIAENRAAIVARHLILDSRDWHLHLANDGETQMVCSTSMTSSHQYQMLTEQHNWGRYQQTNTHVTLDLMQAPTEDLGFLSVRGETKDEEEEEECSEIWSSLEGDHLV
CrSPL10	Ciclev10011938	MELGSDYLAESGGGSGSGSGSGLSSAEPSLNGLKFGKKIYFEDVGTAGAPFPGSGSSSGSGSGSGSGSGRKVRGVGGGMVTSGQQPPRCQVEGCKVDLSDAKAYYSRHKVCGMHSKSPVVTVAGLEQRFCQQCSRFHQLPEFDQGKRSCRRRLAGHNERRRKPTSGPFLGTRYGRLSSSVIENSSQGGGFLIDFSAYQMVGGRDGWPVTSVSKQVSGNQTTVTARHLPQPLWQNHSQDPPPDRYLQCSTAGTGFSGPGIPCGGCFTGVADSNCALSLLSNQPWGSKNPTPGHGVGDLMHAHTKSVTQPVSPHGAAINQYPNMSWGFKGNAAGSSSHQMAPQLGLAPTSVPINSQFSGELESSQQSRQYMKLQHSRDYDDSNQQIHWSL
CrSPL11	Ciclev10018697	METRFRGEAHHFYGMNSMDLRAVGKKTLEWDLNDWKWDGDLFIASKLNPAPNENIGRQFFPLAVGNSSNSSSSCSDEVNLGIENGKREVEKKRRAVVVEDHNSYEVAAGGLSLKLGGNGHPLSEREMGNWAGSSGKKTKFGGGSSSRAVCQVEDCGADLSNAKDYHRRHKVCEMHSKASRALVGNVMQRFCQQCSRFHVLQEFDEGKRSCRRRLAGHNKRRRKTNPDAVANGSSPNNDQTSGYLLISLLRILSNMHSSRSDQRTDQDLLSHLLRGLASPAGENGGRGISGLLQEHQDMLNERTSAGNSEVVQAFLANGQGCPTPFRQQLNATVSEMPQQVSLPHDARGAEDQDGNVAQIKMNNFDLNDVYIDSDDGTEDVERSPVPANLGTSSIDCPSW…
CrSPL12	Ciclev10004227	MEAKFGGKVQNFYGPVVSDLKAVGKKTLEWDLNDWKWDGDLFTASPLNSAPSDCRNRQLFPVGPEIPANGAQSNCSSSSSEDNNVGNEKGKREMEKRRRVVVVEDDELINDQGGLLNLKLGGRVYPVTDGDAKSGKKTKIVGTTANRAVCQVEDCRADLSNAKDYHRRHKVCDMHSKATKALVGNVMQRFCQQCSRFHVLQEFDEGKRSCRRRLAGHNKRRRKTHPDNVVNGGSLNDERSSSYLLISLLRILSNMHSNNSDQTKDQDLLSHLFRNLAGVVGTSNVRNLSGLLQGSQGLLNAGPSNGNVEKVPDLVSTGPEPSRPSTSACMTDNRIGFSEPMRSVGQCGTVPASDLLQKKISTNDAHSGRVQPLSASQSIEMFPSRSSFSAKANEPEATF…
CrSPL13	Ciclev10000100	MEEVGAQVAPSILMHQRLSSRLCEAPTMTMTMTMAKKRHLSYQAQSQNHYGGEQQNWNPKLWDWDSVGFVGKPVVDSDPEVLRLGGATASESPNKTTDNINYNYNYNNQKKGNTTTTSAVTVGNVEDDGRLDLNLGGGLTAVDVEQPEPPVVTSKPNKRVRSGSPGTAPYPMCQVDNCKEDLSNAKDYHRRHKVCELHSKSTKALVGKQMQRFCQQCSRFHPLSEFDEGKRSCRRRLAGHNRRRRKTQPEDITSRMLIHGHGNQSNNPTANVDIVNLLTALARAQGKTEDRSISCSSVPDREQLLMILSKINSLPLPADLAAKLHNFGSLNRKTPVHTSTDVQNRLNENTSSPSTMDLLAVLSSTLTAPSPDTLAAHSQRSSHSSDSEKTKSTCPEQAT…
CrSPL14	Ciclev10021106	MVDYEWGNPSTILLTGDEATQEPNQSRQIFDHYTTQEPFSQHSTNNNNYFHQPITNTTLYHHHHQQQQPPPPPPPPHHHHHHNNNNNNSNNAHSLFDPRAYTSASSYAPTHHSMLSIDAASGGYFMIPKTEEVSRPVDNFASRIGLNLGGRTYFSSADDDFVSRLYRRPRPGEAGSANIPRCQAEGCSADLTHAKHYHRRHKVCEFHSKASTVIAAGLTQRFCQQCSRFHLLSEFDNGKRSCRKRLADHNRRRRKSQQQPTTTPLQDNQKSQLEPEILAKSPPDSGAHSSSSVTVAVSPPRMSLDCFRQKPSQATASTSAGSLFFSSG
CrSPL15	Ciclev10004348	MERDGVERPRIPEMEVHPAMVTEADPSASALWDWSDLLDFTTDDHFNLPLDPAQLELNPLLEPQPEPPVVNNLERVRKRDPRLTCSNFLAGRIPCACPELDEMLEEQEAGLPGKKRARTVRAGHGQGKARCQVPGCEADISELKGYHKRHRVCLRCANASTVLLDGESKRYCQQCGKFHLLSDFDEGKRSCRRKLERHNNRRRRKSVDSKGAVDSEPPGASRCEDIICDDDSGKDSLCLSSQITDQEAFLESEDGLVSALNSAPNTQNVNSDSGISAVASGEIRAERGKDDSKASLSPSNCDNKSSYSSLCPTGRISFKLYDWNPAEFPRRLRHQIFHWLASMPVELEGYIRPGCTILTVFIAMPKIMWAKLYEDPIRYVHNFVVEPGTASMLSGRGSM…
Supplementary Table S4. Sequence features of PtSPLs in Pt
Name	Gene id	Sequence
PtSPL1	Potri.010G154000.1	MEAKMGGKSRHLYGPVLSDLKAVGKKSLEWDLNDWKWDGDLFTATPLNSVPSDCRSRQLFSTGPELPEKAGLSNSSSSCSDDNDNLGDDKGKRELEKRRRAVFVEDEDLNDAAGSLNLKLGGQVYPIMNEDAKSGKKTKVTMTASNRAVCQVEDCRADLSNAKDYHRRHKVCDVHSKASMALVGNVMQRFCQQCSRFHVLQEFDEGKRSCRRRLAGHNKRRRKTHPENVFNEGSLNDEKGSSYLLISLLRILSNLQSNNSDQTKDQDLLSHLLRSLANLAGTTNGRSLSGLLQGSPGLVNAGATVGNLEKVQDALTNGPESARPSSSASKKDDCINSLDLPRPLGQCGTVPVPDLVQKRILDNDVQGGHQAHSGPQSIPLFLSRNKLPAKPNEPDATVG…
PtSPL2	Potri.002G002400.1	MEEVGAQVAAPIFIHEALSSRYCDMTSMAKKHDLSYQSPNSQLQQHQFLQASREKNWNSKAWDWDSVGFVAKPSVAAETLRLGTVSREPKKKDKSDSKNKSNSVNEDDDGLGLNLGGSLTSVEEPVSRPNKRVRSGSPGNGSYPMCQVDNCKEDLSKAKDYHRRHKVCQVHSKATKALVGKQMQRFCQQCSRFHPLTEFDEGKRSCRRRLAGHNRRRRKTQPEDVTSRLLLPGNPDMNNNGNLDIVNLLTALARSQGRNDDKSTNCPTVPDKDQLIQILNKINSLPLPMDLAAKLSNIASLNVKNPNQPYLGHQNRLNGTASSPSTNDLLAVLSTTLAASAPDALAILSQRSSQSSDNDKSKLPGPNQVTVPHLQKRSNVEFPAVGVERISRCYESPAE…
PtSPL3	Potri.010G026200.1	METSSSSSPPPPPPPQHDGDMEIHLPPVTTEWDWGDLLDFTVDDQFPLSFDTVVDVTQPIDNPTPEVESQQLEAPVSDRVRKRDPRLTCSNFLAGIVPCACPEMDELLLEEEAALPGKKRVRVARAGSSIARCQVPSCEADISELKGYHRRHRVCLGCANATAVVLDGETKRYCQQCGKFHVLSDFDEGKRSCRRKLERHNNRRRRKPADSSKGSAGDKEVHGDLLTEDTTCDAEAGKDGLWSSSQMVEKEGLVESEDGHISALNSDPISQNVNSDSGVSFTASGDTRMDCGKDDSKLPFSPSICDNKSAYSSVCPTGRISFKLYDWNPAEFPRRLRHQIFQWLASMPVELEGYIRPGCTILTAFLAMPTFMWVKLLEDPASYLNDLLGSGKMLSKKGR…
PtSPL4	Potri.008G197000.1	METSSPSPPPPPSASQHGGDMEIHYPPITTDWDWSDLLDFAVDDRIPLSFDTPGDLTQTIDNPTPEIESQQVQLPVPDRVRKRDPRLTCSNFLAGIVPCACPEVDELLREEEATLPGKKRVRVARAGSSIARCQVPGCETDISELKGYHRRHKVCLRCATATAVVLDEQTKRYCQQCGKFHVLSDFDEGKRSCRRKLERHNNRRRRKPADSSKASAGDKEVQGDLLTEDTTTCDAEAEKDGCSSGQMAEKEGLVESEDGHVSTMNSDPNSQNVTSDSGVSFTAFGDVLMDGGKDDSKFLFSPSHCDNKSDYASMCPTGRISFKLYDWNPAEFPRRLRHQIFQWLANMPVELEGYIRPGCTILTAFIAMPTFMWVKLVEDPVSYLNDLFGSGKMLSKKGR…
PtSPL5	Potri.008G098600.1	MEATIGGKSRHFYGPVVSDLKAVGKRSLEWDLNDWKWDGDLFKASPLNSAPSDCRSRQLFPTGPVLHENAGLWNSSSSCSDDNDNLGDEKGKRELEKRRRVVFVEDENLNNEVGSLNLKLGEQVYPLMDEDAKSGKKTKVTMTASNRAVCQVEDCRADLSNAKDYHRRHKVCNAHSKASKALVGNVMQRFCQQCSRFHVLQEFDEGKRSCRRRLAGHNKRRRKTHPENLVNEGSLNDEKGSSYLLISLLRILSNLHSNGSDQTKDQDLLSHILRSLADLAGATNGRSLSESLQGSQGLANARAIVGNLDKAHDALTNGPESARPSSSASKKDDCIISQDLLRPLGQCGTVPISDLVQKRILDNDAQVGTLQAPSGSQSITLFPSRNNLPAKTNEPEATV…
PtSPL6	Potri.014G114300.1	MEARFGGEAHHFYATPPSDMRTVGKRGLEWDLNDWKWDGDLFIASPLNPVPSTGISRQFSSHGVGTGILATGNSSNSSSSCSDEVNLGAEKGKRELEKRRRVVVIDDDNLNDRETGGLSLKLGGERDAGNWEGSIGKKTKLVGSGLSRAVCQVEDCGVDLSNAKDYHRRHKVCEMHSKASKALVGNAMQRFCQQCSRFHVLQEFDEGKRSCRRRLAGHNKRRRKTNPDTVGNGSSMNDDQTSGYLLISLLRILSNMHSNRSDQTTDQDLLSHLLRSLASHDVEHRGGNIFGQLQEPRDLSTSFGNSAVDSTLLSNGEGPSKPLKQHLTVPMSGMPQQVKHLHDANGANIQTASSLKPSIPNNFATYSEVRESTAGQVKMNNFDLNDIYIDSDDGIEDIE…
PtSPL7	Potri.002G188700.4	MEARFGGEPHHFYAMGPTDMRAVGKRGLEWDLNDWKWDGDLFIASPLNPVPSTSVSRPFFPLGVGTGVPATGNSSNSSSSCSDEVNLGVEKGKRELEKRRRVVVIDDDNLNDQETGGLSLKLGGQRDVGNWEGSSGKKTKLVGGGLSRAVCQVEDCGVDLSNAKDYHRRHKVCEMHSKASKALVGNVMQRFCQQCSRFHVLQEFDEGKRSCRRRLAGHNKRRRKTNPDTVGNGSSMNDDQNSGYLLISLLRILSNMHSNRSDETTDQDLLTHLLRSLASHSVEHGGRNMFGPLQEPRDLSTSFGNSEVVSTLLSNGEGPSNLKQHLTVPVSGMPQQVMPVHDAYGANIQTTSSLKPSIPNNFAVYSEVRESTAGQVKMNNFDLNDICVDSDDGTEDIER…
PtSPL8	Potri.002G142400.1	MENGGNKGQENDHANLAWDIWELNTSRFDLVDSNNTTAAAGITTNTTTASVVENGSSTHPEANSAHGFLFPNRNSWLYHHNNSNSYQQLSLYAGDGSILHPDPHLMCLKLGKRHYFEDSTSNNNINPISDRHVVGGFSVGKRGKPYYTVSGGANDEPSSSSSVNVPRCQVEGCHVALVNAKGYHRRHKVCEMHSKAAKVIVLGLEQRFCQQCSRFHVVSEFDDAKRSCRRRLAGHNERRRKGSLDSVSRNASHDKLIAGRFPYIASPTGCALSLLSSKADSWVSPSDLSSRSSAALRELIAEHRAAIPARQLILEKHSHNHAMGESQPSSNFFITHQQQMLSEPHNWGRFNGTTMHVTLDLMQAPSSAFGFLSARGKNKEEGGECSQLWSTLEGAHAV
PtSPL9	Potri.005G258700.1	MEKVGAQVAAPMFIHQALSSRYCDLASMAKKRDLSYQMPNFQLQQHHFLETSLEKNWNSKAWDWDSVGFVARPSDAAETSRLGTASRETKKKDESDYKTKSNSANEDDGLGLNLGGSLTSVEEPVSRPNKRVRSGSPANGSYPMCQVDNCKENLTTAKDYHRRHKVCEVHSKATKALVGKQMQRFCQQCSRFHPLTEFDEGKRSCRRRLAGHNRRRRKTQPEDVTSRLLVPGNQDINSNGNLDIVNLLTALARSQGRADDKSTTCTTVPDKDQLIQILSKINSLPLPMDLAAKLSNIASLNGKNPDQPSSAHQNRLHGTASSSSTVDLLAVLSATLAASAPDALAILSQRSSQSSDSDKSKLTGPNQVTGSDLQKRSNIEFPSVGGERVSYCYESPVED…
PtSPL11	Potri.003G172600.1	MSSVSLMEWNGKPHLQWDWENLIMFNAITNENSKQLSLTDLETDGEKGNDSGFFYSSGSVSRSRGSISDLELASFSKSSKSASTNSSSAGEVKTSKFTLGASKTNPSDYNKEELVKAKATDTSPTLEASVGSGDQLLGLKLGKRTYFEDACAGSNAQSSSISTIPVPSFTPAKKLKSSNHSQRAPRCQVEGCNLDLSSAKDYHRKHRVCESHSKCPKVIVAGLERRFCQQCSRFHGLSEFDEKKKSCRRRLSDHNARRRKQPGSVHLNPSRLSSSLYDERQQMSHVWDKAPLVHSRPNANLTWESTSTSKFTITKEYIAKPAEIGGSDRRLHLPGIDLTNSIAIQHHHKSNGFLPSKAKGTAGLDYSLVPSKVEATPEFHRATPEFHRALSLLSTDSWG…
PtSPL12	Potri.008G097900.2	MDFWSYASEGKGLLFSDEIDLSVDAFARSRKTLIGWDTESVESTEFIDFGFSEIPRKPFHGSKTGVGVLGGTDGGIDSSKLVASSPNCMIASNSSMESGSNHSNSLVESNSQDSSLIDLKLGRLADFKDAQNSKFSKERLLSSVSPTAQAKRARATCSRPQTTYCQVYGCNKDLSSSKDYHKRHKVCEVHSKTPQVIVDGNEQRFCQQCSRFHLLVDFDDGKRSCRKRLAGHNERRRKPQLGTLSVKPHKLLHPYQGTKFLGTSLPKKTSLLFPNMLPGSAFCPGNYEEENWCRRIKLEENSIYSSPSAIPMGNGQLLPKSFLHLHGNGLQKTCGISSPAIDDRNFCNTTTFHELAGASHSSCALSLLSAESQDLSHSAGNITARPLVSQVSHACQSLG…
PtSPL13	Potri.010G154300.2	MDFWSYASEGKGLLFSDEIDLSADAFTRSRKASIGCDTEAAESAESLDLGFSEIPRKPFHGSKTGAGMFGGSCVGIDSSKLVVGSPNCMIASNSSMESRSNHSNSLMESNSQDSSLFDLKLGRLADCIDAQNSRFSKERFLLSSASPTTQAKRAPMASLRPRISFCQVYDCNKDLSSSKDYHKRHKVCEVHTKTPQVIVNGNEQRFCQQCSRFHLLVEFDDGKRSCRKRLAGHNERRRKPQFGTKFLGTSLAKRTSFLFPNMLPGGTFCPQSYEEDNWRKHVKLEENSIYSSPSAIPIRNGQLLPRSFLHLHGNRIQKTCGISPLDTEDLTISNTATTINELAGVSHSSCALSLLSAAESQDLSHSAGNIMVRPLVSQAGGACQTLGIANKSLGVGSSE…
PtSPL14	Potri.015G098900.4	MDWNLKATSWDLTEFEQGAVPSISIDAFDRSTNFGVNRSGGGFSIDLKLGRVGDSSDESIINWKQPGVSKLQPLPSGSTKRARGANSGTQVAMCLVDGCNSDLSTCRDYHRRHKVCELHSKTPQVTVGGQKQRFCQQCSRFHSLEEFDEGKRSCRKRLDGHNRRRRKPQPDPHSRPPSFLSNYQGTQLFPFSSSHVYPSSTVLNPTWSGVASTEADGRHHNLHQLPDKQNLFFGSSSSSYHGVKQFPFLHWHSPGLNNQTSPEASVCQPLLRTIALPGSSGASSHSMFCDRLTQIQDSDCALSLLSSTQTHASGNLMVQHNSVPLSHPIGPTVHDHGLGPIDSVLVFNNRDANVHFPGTFQPQSGGSSGNKAPQTLPFNWE
PtSPL15	Potri.012G100700.2	MDWNLKATSWDLTEFEQGAVPSICIDAFGRPTNFGANRTGGGFSIDLKLGRVGNSSDESMVNWKQPGVSKLESSPSGSTKRARGANNGTQVAMCLVDGCNSDLSTCRDYHRRHKVCELHSKTPQVTIGGQKQRFCQQCSRFHSLEEFDEGKRSCRKRLDGHNRRRRKPQPDPFSHPPSFLPNHQGTQIFPFSSSHVYHSTAVVNSTWSGVANTEADGGHYNLHQLPDKQNLFLGSSSNSYKGGKLFPFLQCDNPCLNNQTSEASVCLPLPRAIAFPGSSGASSHSMFCDRLATQVQDSDCALSLFCHQHRRMHGETPCCNDITQSPFRIP
PtSPL16	Potri.011G055900.1	METSRAEGKRSLKEIEDEEEEEDDEDIAGGLGFVDDDKIKKKGKKGSSGGGSSSMLLVSCQADNCTSDLADAKRYHRRHKVCEFHAKAPFAPVNGLQQRFCQQCSRFHDLSEFDDSKRSCRRRLAGHNERRRKSSAEYQGEGSN
PtSPL17	Potri.016G048500.1	MNSRHLLMEMDSGSLTESATSNATSPPAESVNGLKFGKKIYFEDHVGVGAPAKSGTGSSSSGSGSGSSRKAQGGQHQQPPRCQVEGCKVDLSDAKTYYSRHKVCSMHSKSPRVIVAGLVQRFCQQCSRFHLLPEFDQGKRSCRRRLAGHNERRRKPPSGSVLSARHGRFSPSLFDNSSRAGGLLVDFSAYPRHTGRDGWPAARSSELTPGNDTAATGRSISHMWQISSQNPPSNLCLQGSTGGTGLFSSGIPPGECFTGVAVSDSSCALSLLSNQPWGSTNRASSLAVNDLFSAEEAPVVQSTAHHGAAVNQYPIPWSFKSNEGSNSSHEMCPDLGLGQISMPLNSQLAGQLEQSQQNRRQYMDLEHSRAYDSSTQHIHWSL
PtSPL18	Potri.001G058600.1	MGYNFKTPWELAESEKQSSPYFTQITVSSSLRVPQATGYCSVDLKLGNSGNFKDKYKDPGGSLMESSSSGSSKRARTPNNATLVPSCLVDGCTSDLSKCRDYHRRHKVCEFHSKSSQVFIKGQEQRFCQQCSRFHSLGEFDEGKRSCRKRLDGHNRRRRKPQPDSLSVNSARIFSNQGTRYLQFGSSQIFSTSAMSSAWTGAAKAERDPMLYTSQSSMNFDGRKNLFPGSLSPNYKGGKQFPFLQGTSSTLPGDSIRLNANSTLGNIGNSQKMFSDGLNRVIDSNRALSLLSSPPSETRDIGLSHVVQPDLNPPAQSLIPSLNYNNALGMESEPVGPVLASDGSSNSNPHGQHMFQIGPDWLSANGSHQTLSFSWE
PtSPL19	Potri.001G055900.6	MEWNGKPHLQWDWESLIMFNGITTENSKQLSPTDLETDGEKGTDSGFFYSSGSASRSGGSSSDLELASFSKCSKSASINSSSAGEVKTSKFTLEASKANPSDYNKKEIGKAKTASMSSTIEAAGGSGDQLLGLKLGKRIYFEDACAGNNVQSSSFSTVPVPSFTSAKKLKSTIQSQRAPCCQVEGCNLDLSSAKDYHRKHRVCESHSKCQKVIVAGLERRFCQQCSRFHGLSEFDEKKKSCRRRLSDHNARRRKQPGSVHLNSRVSSSLYDERQQMSLAWDRAPLVHARPNANLTWEGTYISKFTITKDYIAKPAEIGGNDGQFHLPGFDLTNGIDIQHHHKSNSSLPSKGKGTAAEILNQGLEEYIIPSKAEAAPESHRALSLLSNNSWGSREPQSIS…
PtSPL20	Potri.001G398200.2	MDARTLEGKHSSLKEKMINKDDFLIEDELEDDMEEYESGGGVGLADDEKKKGAGVMHGKRGTGSGGASPPSCQVEKCGANLTDAKRYHRRHKVCEVHAKSPAVVVAGLRQRFCQQCSRFHELVEFDETKRSCRRRLAGHNERRRKSTAESYGEGSNRKGVNTSLKENPCRQADERGRFQINIPPQGSSSYKRSQIR
PtSPL21	Potri.002G142200.1	MLEYEWGNPSTMMLSGGDEQAATNQEVQHLNRQANIFDHYTHSFNDNHLIPQQTSSTLMFQNHPTATNSAHHSFNSLFDPRAYTGSGASSYSANDTSLLSLDSIPTITSVATATPYFLIPKGEEISRPSDLITSRIGLNLGGRTYFSSAEDDFVKRLYRRSRPLDPGSSSNALRCQAEGCNADLTHAKHYHRRHKVCEFHSKASTVIAAGLTQRFCQQCSRFHILSEFDNGKRSCRKRLADHNRRRRKSHQVNQENQRSQLENAANPSSDILTRSPLDSGAHSTSSATTVAISPPRMSLDCFKQRAYQATAPSFTSSSSPFISRG
PtSPL22	Potri.003G169400.1	MESASSGSLKRARTLKNATRVPSCLVDGCTSDLTKCRDYHRRHKVCELHSKSRQVFIKGQEQRFCQQCSRFHSLGEFDEGKRSCRKRLDGHNRRRRKSQPESLSVNSGRIFSNQGTRYLHFGSSQIFSTSVMNAVWTGAAKAESDPMLNTSQSSMNFGGRKNLFPGSLSSNYKEGKQFSFLQGTSSTIPGDSVHLDANSTLGNSGNSQKMFSDGLNRVIDSNRALSLLSSPPSETREIGLSDMMQPDLNSPAQSLIPSLNYNALGMESEPAGSVLVSDGSSGNANLNGQHMFQIEPDGSSANGSHQTLSFSWE
PtSPL23	Potri.004G046700.1	MGTSKAEGKRNLKEIEDEEEDDDEEDIYTGLGFGDDDKIKKKGRTGSGCGGGGGRSSSSPPISCQVKNCTTDMTDAKRYHKRHKVCEFHAKASSVLVNGVEQRFCQQCSRFHDLSEFDDSKRSCRRRLAGHNERRRKSSSDNQGEGSN
PtSPL24	Potri.007G138800.1	MDGKGKQIRMVMGREVMKKDSADDSSDDEGYEQNQMGFMEDEFFESNKKKKVVVTAAAAAGGGRRVSSGGGGGMRCCQVEKCTANLTDAKQYHRRHKVCGHHAKAQVVLVAGIRQRFCQQCSRFHELSEFDETKRSCRRRLAGHNERRRKNVVESHVEGSSRKVNGTHGTQLKDMVCGQADERGRIKITIQENATYKHFQIS
PtSPL25	Potri.011G116800.1	MWLVVLPTFFTFSSTHSSADLHLSTSSIPPHLARYHAIPQLCDILPERIMDAKTLEGKRNYLKEKMINKDDFPIEDDLEDDMEEDEGGGGCFGFTDDEKKKGVGKRGTGGGGASPPSCQVEKCGANLTDAKRYHRRHKVCEVHAKSPAVVVAGLRQRFCQQCSRFHELLEFDETKRSCRRRLAGHNERRRKNTAESYGEGSSRKGVGTQLKESPCRQADERGRYQMSIPSQGSSSYKRSQIR
PtSPL26	Potri.014G057700.1	MLEYEWGNPSTIMLSGGDDQQAGSNHEVQDQNRQASIFDHYTTQSFNDNNLIPQHTSPTLMFQNHPTTTNATHHNINSFFDPRAYAGAGASSFPTTHHPSLLSLDPIPTVTSVATATSYFLIPKSEEIPRSNSDLITSRIGLNLGGRTYFSSAEDDFVNRLYRRSRPLDPGSSSNAPRCQAEGCNADLTHAKHYHRRHKVCEFHSKASTVIAAGLTQRFCQQCSRFHLLSEFDNGKRSCRKRLADHNRRRRKSHQINQENQKSHLENATISSSEILTRSPPDSGAHPTSSVTVAMSPPRMSLDCFKQRSYQATASSSTSSSSLFFSSG
PtSPL27	Potri.014G057800.1	MENGGNKGQENDHANLPWEIWELNTSRFDLVNSSNNTAAAAADTFFTTTATSVVESGSSCTHPEGTSAHGFLFPYQNSWLYHHSNNNSYQQLSLYGGDGSNLPPDPHLMCLKLGKRHYFENSTSNNNHSNHPVSDRHEVGGFSIGKRGKPYYSVGGGGGAHDGPSSSTSVNVPRCQVEGCHVALLNAKDYHRRHKVCEMHSKAPKVIVLGLEQRFCQQCSRFHVVSEFDDAKRSCRRRLAGHNERRRKSSQDPVSRNSSQEKLMAGRFPYIASPTGCALSLLSSKADSWVSPSDLSSRSSAALRELIAEHRTAILSRQLVLEKHLHHHAMEDLGESQPSSNFLITHQQQVLSEPHNWGRLNDTSTHVTLDLMQAPSSAFGFLSPRGKNKEEEEECSELW…
PtSPL28	Potri.015G060400.1	MESGSYVLGGKGHVSNEPTSSSDTFSRSKNVLMSCDLKNQCNFEYNFLASGSQAIENGARGELGYQQLIEKHAPDTSIRNALISEVSGRKNINPFVVTPNSFSLEDESTSRLSSTAMDSDCRVSAFIDLNLGRFGDPRDVQNCRRIPKSTSIVSPSKSSAPPRRHRAGMNSHTAYCQVYDCNKDLSSSKEYHKRHKVCEVHSRTAKVIVNGIEQRFCQQCSRFHLLAEFDDGKRSCRKRLAGHNERRRKPQVGLQSGRTGRLLHPYSGFSSSRFHETVLPTTSFICQDILQSGLSHPDKYGANDWCKRVKIEDGTGFSPPSAIPITNAYLHSKPLFPSNNSEKMFPTFHEDGASTASGSIFNESTHRYPDVMGCRTSSSHSFLQDTSLGNDEFAAFDAA…
PtSPL29	Potri.018G149900.6	MDWNSTASEGNWENIAGLSAKASDIPKQVPLAYHETEGDGAIDKAITYSSGGGLSSSDLWHCSSSKSSVSPSVDSSLKGGIKTYSTADGFPGVIIRKDLTRVESTENIPSLGASASSGEPVIGLKLGKRMYFEDICTTSTAKSSSSSIVSTSCTATTKRSRASYPSTQSPRCQVEGCNLDLKSAKDYHRRHRICEKHSKSPKVIVAGMERRFCQQCSRFHELSEFDDKKRSCRRRLSDHNARRRRPQPEAIRFNSARPSSSPSSFYGNSTWQSECGFKVTHAGDFFIRPAKAGGIHRQLSYPCNEVPDAASTIPTDSDKIISFERSTPQVFSQGFEGSALTSNIEVAPDLRRALSLLSTTSWGSNEHGSTSLDQLMLANQTSMTQPMINAELQNCPVAS…

## Sheet: Table S5
Table S5. ZbSPLs targeted by miR156
Gene ID	CDS	3'UTR	SBP_start	SBP_end	Target_start	Target_end	MIR156	MIR156 region
ZbSPL08	1662	357	525	747	1235	1254	MIR156a-J	CDS
ZbSPL09	1665	353	528	750	1238	1257	MIR156a-J	CDS
ZbSPL13	1140	#N/A	276	498	884	903	MIR156a-J	CDS
ZbSPL14	1464	#N/A	546	768	1145	1164	MIR156a-J	CDS
ZbSPL15	1452	#N/A	534	756	1133	1152	MIR156a-J	CDS
ZbSPL16	1539	#N/A	540	762	1121	1140	MIR156a-J	CDS
ZbSPL17	1542	335	543	765	1124	1143	MIR156a-J	CDS
ZbSPL19	3117	35	450	669	3130	3149	MIR156h	3‘UTR
ZbSPL27	1659	#N/A	531	753	1229	1248	MIR156a-J	CDS
ZbSPL28	1464	#N/A	546	768	1145	1164	MIR156a-J	CDS
ZbSPL30	1422	#N/A	546	768	1136	1155	MIR156a-J	CDS
ZbSPL33	1422	#N/A	549	771	1139	1158	MIR156a-J	CDS
ZbSPL34	1422	#N/A	549	771	1139	1158	MIR156a-J	CDS
ZbSPL35	987	222	72	294	707	726	MIR156a-J	CDS
ZbSPL36	582	594	213	435	591	610	MIR156a-J	3‘UTR
ZbSPL38	600	533	231	453	609	628	MIR156a-J	3‘UTR
ZbSPL40	555	344	198	420	579	598	MIR156a-J	3‘UTR
ZbSPL44	1158	#N/A	276	498	902	921	MIR156a-J	CDS
ZbSPL45	1158	363	276	498	902	921	MIR156a-J	CDS
ZbSPL46	1602	285	543	765	1184	1203	MIR156a-J	CDS
ZbSPL48	381	241	126	348	472	491	MIR156a-J	3‘UTR
ZbSPL52	1215	#N/A	507	729	809	828	MIR156a-J	CDS
ZbSPL53	1209	229	501	723	803	822	MIR156a-J	CDS
ZbSPL55	1200	#N/A	495	717	797	816	MIR156a-J	CDS
ZbSPL61	429	390	117	339	762	781	MIR156a-J	3‘UTR
ZbSPL61	429	390	117	339	462	481	MIR156h	3‘UTR
ZbSPL62	1122	#N/A	207	429	758	777	MIR156a-J	CDS
ZbSPL63	1128	335	207	429	758	777	MIR156a-J	CDS
ZbSPL63	1128	335	207	429	1165	1184	MIR156i	3‘UTR
ZbSPL64	1119	215	207	429	758	777	MIR156a-J	CDS
ZbSPL65	816	681	201	423	751	770	MIR156a-J	CDS
ZbSPL66	1443	#N/A	558	780	1157	1176	MIR156a-J	CDS
ZbSPL67	951	174	72	294	695	714	MIR156a-J	CDS
ZbSPL68	951	#N/A	72	294	695	714	MIR156a-J	CDS
ZbSPL69	1602	230	543	765	1184	1203	MIR156a-J	CDS
ZbSPL70	1158	#N/A	543	765	821	840	MIR156a-J	CDS
ZbSPL71	1671	#N/A	531	753	1241	1260	MIR156a-J	CDS
ZbSPL72	1671	#N/A	531	753	1241	1260	MIR156a-J	CDS

## Sheet: Table S6
Table S6. Primers for real-time quantitative PCR
Gene ID	Gene name	Sense Primer	Tm1 (oC)	Antisense Primer	Tm2 (oC)	Length(bp)
EVM0047980.1	ZbActin	TGTTCCCTGGTATTGCCGAC	57.00	GAAGCACTTCCTGTGGACGA	58.00	212
EVM0044332.1	ZbSPL06	ACGTTTGGCGGGCCATAATA	60.11	CCATTTTCCCCATCAGGGCT	60.03	216
EVM0043484.1	ZbSPL07	GTGAGATGCACTCCAAGGCT	60.04	CCAACAGCATCGGGGTTAGT	60.04	175
EVM0054815.1	ZbSPL10	GGTCGGTGGTGTCGGATTTA	59.75	TGACCCCCATTTGCAGGTTT	60.11	175
EVM0096969.1	ZbSPL11	CGATGAAGGTGGATCGCGTA	59.97	ACAAACCTTATGTCGCCGGT	59.96	187
EVM0033174.2	ZbSPL12	GATCTCCTGGACTTCGCCAC	60.18	TCTTGTCAAGCTCCGGACAC	59.97	208
EVM0061423.1	ZbSPL17	GCTTCCGGATGGCGTTCTAT	60.25	TCTTGGACGGTTGATGCTGC	60.96	222
EVM0086873.1	ZbSPL19	GCTTCTCGTGCTCTATACCAACAGT	59.30	GTCCAGTGCTTGTGTCTTGACTTCT	59.80	212
EVM0078538.1	ZbSPL32	ACAGCCCACCAAAACTGTCA	60.03	GTCCGGCTACCTTCGACATT	59.82	193
EVM0077496.1	ZbSPL41	GGGGATGCAAAGAGTGGGAA	59.96	TCCCACAAGTGCCTTAGCTG	59.96	165
EVM0080876.1	ZbSPL42	GCAGTTCGGAGAAATTGCCG	60.18	GTCTGCTAGTCGCTTCTGCT	59.83	102
EVM0078663.1	ZbSPL43	TGTTGTCAGTGAAGGCTCCC	59.89	AGACGTTCCAGCATTCAGCA	59.96	229
EVM0034414.1	ZbSPL59	CCTGGAAGTGCTGCTTATCCT	59.00	CGCTTTCCCTCATCAAACTCGG	61.00	200
EVM0021770.1	ZbSPL60	TCCTGTTGTGATTGTTGCTGGTCTC	60.00	TCTGTCTACCCTGGCTGTCCTTC	60.00	222
EVM0003513.1	ZbSPL61	ACAATGAGAGGCGCAGGAAG	60.39	CTGACCTGTCTACCCTGGCT	60.62	109
